# Supplementary material for: Spike-in normalization for single-cell RNA-seq reveals dynamic global transcriptional activity mediating anticancer drug response
Source: NAR Genom Bioinform. 2021 Jun 17;3(2):lqab054. doi: 10.1093/nargab/lqab054 (PMC8210883; doi:10.1093/nargab/lqab054)
Supplement: lqab054_Supplemental_Files [file lqab054_supplemental_files.zip]

Archive with 1 entries (1 files):
- lqab054_Supplemental_Files.rar
